# Supplementary material for: Examination of Wnt signaling as a therapeutic target for pancreatic ductal adenocarcinoma (PDAC) using a pancreatic tumor organoid library (PTOL)
Source: PLoS One. 2024 Apr 10;19(4):e0298808. doi: 10.1371/journal.pone.0298808 (PMC11006186; doi:10.1371/journal.pone.0298808)
Supplement: S2 Table — (XLSX) [file pone.0298808.s004.xlsx]

## Sheet: gen_order
Supp_heatmap_gene	Supp_heatmap_gene_category	Fig3_heatmap_gene	Fig3_heatmap_gene_category
BCL7C	WNT_ind	PPP1CB	WNT_ind
RPL8	WNT_ind	BCL7C	WNT_ind
LTBP3	WNT_ind	TAF9B	WNT_ind
TNFRSF25	WNT_ind	NIN	WNT_ind
SMARCD3	WNT_ind	CORO1C	WNT_ind
FBXO27	WNT_ind	PIP5K1A	WNT_ind
RNF166	WNT_ind	SMARCD3	WNT_ind
CRABP2	WNT_ind	MAPK12	WNT_ind
APOBEC3F	WNT_ind	LTBP3	WNT_ind
APOBEC3G	WNT_ind	CAMK1D	WNT_ind
LGALS1	WNT_ind	PPP2R2C	WNT_ind
HOMER3	WNT_ind	SLC4A1AP	WNT_ind
DRAP1	WNT_ind	PCOLCE2	WNT_ind
TNNT1	WNT_ind	ARL4D	WNT_ind
TTC7B	WNT_ind	CRABP2	WNT_ind
NES	WNT_ind	LGALS1	WNT_ind
EEF1A2	WNT_ind	CHST6	WNT_ind
STMN3	WNT_ind	CDK4	WNT_ind
MAPK12	WNT_ind	TNFRSF25	WNT_ind
MFAP3L	WNT_ind	BST2	WNT_ind
RND2	WNT_ind	ISG15	WNT_ind
NDRG4	WNT_ind	WDPCP	WNT_ind
ISG15	WNT_ind	RIMKLB	WNT_ind
BST2	WNT_ind	NVL	WNT_ind
CAPS2	WNT_ind	SAMD8	WNT_ind
C3	WNT_ind	ADAM17	WNT_ind
PPP2R2C	WNT_ind	PYCR2	WNT_ind
F8	WNT_ind	PDE9A	WNT_ind
CAMK1D	WNT_ind	GATA3	WNT_ind
PCOLCE2	WNT_ind	SLC2A4RG	WNT_ind
CDK4	WNT_ind	ELMO2	WNT_ind
TAF9B	WNT_ind	HOXC11	WNT_ind
NIN	WNT_ind	CAPS2	WNT_ind
WDR41	WNT_ind	C3	WNT_ind
AP3M2	WNT_ind	RNF166	WNT_ind
ARF6	WNT_ind	CEBPB	WNT_ind
PIP5K1A	WNT_ind	GNL1	WNT_ind
CORO1C	WNT_ind	FYTTD1	WNT_ind
SAMD8	WNT_ind	NDRG4	WNT_ind
ELMO2	WNT_ind	SAE1	WNT_ind
RPRD1B	WNT_ind	MFAP3L	WNT_ind
CEBPB	WNT_ind	RND2	WNT_ind
SYT1	WNT_ind	BUB3	WNT_ind
POLR2K	WNT_ind	NES	WNT_ind
BNIP2	WNT_ind	CDK2	WNT_ind
HOXB9	WNT_ind	HOMER3	WNT_ind
RNH1	WNT_ind	APOBEC3G	WNT_ind
SLC16A9	WNT_ind	TNNT1	WNT_ind
HOXC11	WNT_ind	EEF1A2	WNT_ind
EPHA7	WNT_ind	TTC7B	WNT_ind
GALNT14	WNT_ind	APOBEC3F	WNT_ind
TDRKH	WNT_ind	FBXO27	WNT_ind
NGRN	WNT_ind	STMN3	WNT_ind
SRP54	WNT_ind	LEMD3	WNT_ind
LEMD3	WNT_ind	NPHP1	WNT_ind
FYTTD1	WNT_ind	ZBTB46	WNT_ind
BUB3	WNT_ind	DNAL1	WNT_ind
CDK2	WNT_ind	NUCKS1	WNT_ind
SAE1	WNT_ind	F8	WNT_ind
E2F6	WNT_ind	DSE	WNT_ind
ZMAT2	WNT_ind	PPP1R18	WNT_ind
SLC4A1AP	WNT_ind	DRAP1	WNT_ind
HIF1AN	WNT_ind	PRDM8	WNT_ind
STAT1	WNT_ind	ZMAT2	WNT_ind
HERC5	WNT_ind	AP3M2	WNT_ind
ADPRH	WNT_ind	WDR41	WNT_ind
GDAP1	WNT_ind	TERF2IP	WNT_ind
NCKAP1	WNT_ind	HIF1AN	WNT_ind
FUBP1	WNT_ind	BNIP2	WNT_ind
AIDA	WNT_ind	PRR3	WNT_ind
TMEM65	WNT_ind	C16orf74	WNT_ind
DERL1	WNT_ind	STAT1	WNT_ind
OSR2	WNT_ind	HERC5	WNT_ind
PUF60	WNT_ind	ZNF623	WNT_ind
SLC2A4RG	WNT_ind	ZNF34	WNT_ind
C16orf74	WNT_ind	IFT80	WNT_ind
STRA6	WNT_ind	ANKDD1A	WNT_ind
ARL4D	WNT_ind	POLR2K	WNT_ind
SRPX2	WNT_ind	DDIT4L	WNT_ind
ADAM19	WNT_ind	PTGS2	WNT_ind
DCBLD2	WNT_ind	GJB6	WNT_ind
CHST11	WNT_ind	TMEM65	WNT_ind
MLLT11	WNT_ind	WNT10A	WNT_ind
CMTM3	WNT_ind	ZNF606	WNT_ind
EREG	WNT_ind	ZNF567	WNT_ind
ZNF365	WNT_ind	CENPBD1	WNT_ind
DDIT4L	WNT_ind	NGRN	WNT_ind
NOD2	WNT_ind	FBXO41	WNT_ind
DSE	WNT_ind	GALNT14	WNT_ind
EEF1D	WNT_ind	DCBLD2	WNT_ind
GJB6	WNT_ind	SRP54	WNT_ind
CENPBD1	WNT_ind	MLF1	WNT_ind
CHST6	WNT_ind	CCDC152	WNT_ind
PPP1CB	WNT_ind	ADPRH	WNT_ind
OXR1	WNT_ind	OSR2	WNT_ind
IFT80	WNT_ind	NCKAP1	WNT_ind
ZNF623	WNT_ind	ZNF311	WNT_ind
ZNF34	WNT_ind	VGLL3	WNT_ind
MED29	WNT_ind	GDAP1	WNT_ind
NXPE3	WNT_ind	OXR1	WNT_ind
CCDC152	WNT_ind	MLLT11	WNT_ind
VGLL3	WNT_ind	EREG	WNT_ind
ARHGAP23	WNT_ind	SALL2	WNT_ind
ZNF606	WNT_ind	EEF1D	WNT_ind
ZNF680	WNT_ind	HOXB9	WNT_ind
ZNF567	WNT_ind	NXPE3	WNT_ind
ZNF311	WNT_ind	CMTM3	WNT_ind
MLF1	WNT_ind	ZNF680	WNT_ind
PTGS2	WNT_ind	DERL1	WNT_ind
IGFBP7	WNT_ind	CLIC2	WNT_ind
WNT10A	WNT_ind	IGFBP7	WNT_ind
TMEM79	WNT_ind	GJC1	WNT_ind
PEA15	WNT_ind	GNG4	WNT_ind
ALG1L	WNT_ind	ZNF365	WNT_ind
SALL2	WNT_ind	PLAT	WNT_ind
PAX6	WNT_ind	PAX6	WNT_ind
GJC1	WNT_ind	SERPINH1	WNT_ind
PLAT	WNT_ind	ARHGAP23	WNT_ind
PRDM8	WNT_ind	PLEKHO2	WNT_ind
PPP1R18	WNT_ind	TRPC1	WNT_ind
TRPC1	WNT_ind	ETNK2	WNT_ind
CLIC2	WNT_ind	NOD2	WNT_ind
DIDO1	WNT_ind	CHST11	WNT_ind
BCAS3	WNT_ind	ZNF594	WNT_ind
FBXO41	WNT_ind	MED29	WNT_ind
TERF2IP	WNT_ind	AIDA	WNT_ind
PLEKHO2	WNT_ind	E2F6	WNT_ind
ANKDD1A	WNT_ind	STRA6	WNT_ind
GATA3	WNT_ind	FUBP1	WNT_ind
SERPINH1	WNT_ind	DIDO1	WNT_ind
ZNF594	WNT_ind	TDRKH	WNT_ind
ETNK2	WNT_ind	ALG1L	WNT_ind
GNG4	WNT_ind	TMEM79	WNT_ind
PRR3	WNT_ind	EPHA7	WNT_ind
GNL1	WNT_ind	BCAS3	WNT_ind
WDPCP	WNT_ind	PEA15	WNT_ind
RIMKLB	WNT_ind	RNH1	WNT_ind
NPHP1	WNT_ind	SLC16A9	WNT_ind
DNAL1	WNT_ind	RPRD1B	WNT_ind
ADAM17	WNT_ind	SYT1	WNT_ind
ZBTB46	WNT_ind	PUF60	WNT_ind
PDE9A	WNT_ind	SRPX2	WNT_ind
NUCKS1	WNT_ind	ARF6	WNT_ind
PYCR2	WNT_ind	ADAM19	WNT_ind
NVL	WNT_ind	RPL8	WNT_ind
PGPEP1	WNT_dep	RAVER2	WNT_dep
ALKBH7	WNT_dep	VPS13D	WNT_dep
SLC17A5	WNT_dep	DECR2	WNT_dep
DDB2	WNT_dep	REG1A	WNT_dep
ACTA2	WNT_dep	FKBP11	WNT_dep
ZMAT3	WNT_dep	SIAE	WNT_dep
BAX	WNT_dep	SERPINB1	WNT_dep
COMMD6	WNT_dep	GSTM4	WNT_dep
MRPL54	WNT_dep	DDB2	WNT_dep
RPS29	WNT_dep	ADAMTS9	WNT_dep
HIGD1A	WNT_dep	SPATA18	WNT_dep
CAPZA2	WNT_dep	MAN2A2	WNT_dep
RILP	WNT_dep	HSBP1L1	WNT_dep
MED11	WNT_dep	COMMD6	WNT_dep
SIAE	WNT_dep	RIPK3	WNT_dep
RPS6	WNT_dep	DOK4	WNT_dep
BPHL	WNT_dep	PSMG4	WNT_dep
PSMG4	WNT_dep	INTS10	WNT_dep
PCCA	WNT_dep	SUCLG2	WNT_dep
HSBP1L1	WNT_dep	PLEKHJ1	WNT_dep
SERPINB1	WNT_dep	CHP1	WNT_dep
CRADD	WNT_dep	ACY3	WNT_dep
ENTPD7	WNT_dep	FAM171A1	WNT_dep
SPCS1	WNT_dep	ENTPD7	WNT_dep
SUCLG2	WNT_dep	ALKBH7	WNT_dep
EIF4E3	WNT_dep	IGBP1	WNT_dep
CYB561D2	WNT_dep	DAZAP2	WNT_dep
LDHD	WNT_dep	EIF4E3	WNT_dep
FAM171A1	WNT_dep	CPQ	WNT_dep
INTS10	WNT_dep	CRADD	WNT_dep
ZFPM1	WNT_dep	LDHD	WNT_dep
NR0B2	WNT_dep	CYB561D2	WNT_dep
GATA6	WNT_dep	AK3	WNT_dep
ST6GALNAC1	WNT_dep	SPCS1	WNT_dep
DAZAP2	WNT_dep	RPS29	WNT_dep
SPATA18	WNT_dep	MRPL54	WNT_dep
SEMA5A	WNT_dep	VPS37A	WNT_dep
REG1A	WNT_dep	ST6GALNAC1	WNT_dep
SLC35D2	WNT_dep	RPS27L	WNT_dep
BTNL8	WNT_dep	VILL	WNT_dep
PLEKHJ1	WNT_dep	BTNL8	WNT_dep
RPS27L	WNT_dep	UBL3	WNT_dep
DECR2	WNT_dep	TM4SF5	WNT_dep
FKBP11	WNT_dep	CYTIP	WNT_dep
AKR1A1	WNT_dep	SLC39A14	WNT_dep
CHP1	WNT_dep	SYT13	WNT_dep
HEMK1	WNT_dep	FAM3B	WNT_dep
RIPK3	WNT_dep	ARHGAP6	WNT_dep
FAM83E	WNT_dep	FMO5	WNT_dep
ECHDC2	WNT_dep	RETSAT	WNT_dep
CPQ	WNT_dep	NLRX1	WNT_dep
ADAMTS9	WNT_dep	NR0B2	WNT_dep
MPND	WNT_dep	PPFIBP2	WNT_dep
UBXN6	WNT_dep	BCL2L14	WNT_dep
STAM2	WNT_dep	CYSTM1	WNT_dep
FCHO2	WNT_dep	DDC	WNT_dep
AZI2	WNT_dep	SEMA5A	WNT_dep
PAFAH2	WNT_dep	HTR2B	WNT_dep
PNRC2	WNT_dep	GMDS	WNT_dep
GALNT1	WNT_dep	BPHL	WNT_dep
RTCA	WNT_dep	TBC1D8B	WNT_dep
C6orf120	WNT_dep	FAM8A1	WNT_dep
CYTIP	WNT_dep	BAX	WNT_dep
PCGF3	WNT_dep	UBXN6	WNT_dep
VWA5A	WNT_dep	RILP	WNT_dep
VPS37A	WNT_dep	ZMAT3	WNT_dep
BIN3	WNT_dep	RPS6	WNT_dep
SH3RF2	WNT_dep	SLC17A5	WNT_dep
HTR2B	WNT_dep	PGPEP1	WNT_dep
SLC35B3	WNT_dep	GALNT1	WNT_dep
GOLM1	WNT_dep	DENND4C	WNT_dep
SMPDL3A	WNT_dep	ACTA2	WNT_dep
SYT13	WNT_dep	SPTLC2	WNT_dep
CASK	WNT_dep	CAPZA2	WNT_dep
TBRG1	WNT_dep	PMPCB	WNT_dep
PIWIL4	WNT_dep	FCHO2	WNT_dep
MOB3B	WNT_dep	ARL15	WNT_dep
ATP8B1	WNT_dep	BTG2	WNT_dep
NUDT12	WNT_dep	GAS6	WNT_dep
SLC40A1	WNT_dep	CASK	WNT_dep
SH3BGRL2	WNT_dep	BIN3	WNT_dep
BLNK	WNT_dep	MPND	WNT_dep
FCGRT	WNT_dep	ZFPM1	WNT_dep
TMEM98	WNT_dep	SLC35D2	WNT_dep
C9orf152	WNT_dep	HEMK1	WNT_dep
PLXNA2	WNT_dep	PAFAH2	WNT_dep
CD44	WNT_dep	MPST	WNT_dep
NEK6	WNT_dep	SSTR1	WNT_dep
GLIS3	WNT_dep	ECHDC2	WNT_dep
GAS6	WNT_dep	PCCA	WNT_dep
IFT88	WNT_dep	PKDCC	WNT_dep
UBL3	WNT_dep	HGD	WNT_dep
CD164	WNT_dep	AKR7A3	WNT_dep
FAM135A	WNT_dep	NOSTRIN	WNT_dep
CASZ1	WNT_dep	NEK6	WNT_dep
HGD	WNT_dep	AKR1A1	WNT_dep
NOSTRIN	WNT_dep	STAM2	WNT_dep
AKR7A3	WNT_dep	TBRG1	WNT_dep
ACY3	WNT_dep	PLXNA2	WNT_dep
TST	WNT_dep	FAM83E	WNT_dep
DEGS2	WNT_dep	MED11	WNT_dep
SSTR1	WNT_dep	PIWIL4	WNT_dep
TM4SF5	WNT_dep	FAM135A	WNT_dep
AGR2	WNT_dep	SLC35B3	WNT_dep
VILL	WNT_dep	CASZ1	WNT_dep
ARHGAP6	WNT_dep	RALGPS1	WNT_dep
SULT1C2	WNT_dep	IQGAP2	WNT_dep
ATP7B	WNT_dep	SULT1C2	WNT_dep
SHROOM3	WNT_dep	C2orf72	WNT_dep
FUT4	WNT_dep	TMEM98	WNT_dep
IQGAP2	WNT_dep	AGR2	WNT_dep
C2orf72	WNT_dep	FCGRT	WNT_dep
SLC39A14	WNT_dep	C9orf152	WNT_dep
PPFIBP2	WNT_dep	SLC43A1	WNT_dep
CYSTM1	WNT_dep	MOB3B	WNT_dep
TBC1D8B	WNT_dep	BLNK	WNT_dep
CA2	WNT_dep	FUT4	WNT_dep
FAM3B	WNT_dep	CD44	WNT_dep
FMO5	WNT_dep	NUDT12	WNT_dep
DDC	WNT_dep	SLC40A1	WNT_dep
GMDS	WNT_dep	GLIS3	WNT_dep
SLC43A1	WNT_dep	TST	WNT_dep
C2CD4B	WNT_dep	USH1C	WNT_dep
MPST	WNT_dep	GOLM1	WNT_dep
RALGPS1	WNT_dep	ATP8B1	WNT_dep
PKDCC	WNT_dep	GPR35	WNT_dep
AUH	WNT_dep	IFT88	WNT_dep
USH1C	WNT_dep	HIGD1A	WNT_dep
GPR35	WNT_dep	C2CD4B	WNT_dep
DOK4	WNT_dep	CD164	WNT_dep
VPS13D	WNT_dep	SH3BGRL2	WNT_dep
GSTM4	WNT_dep	CA2	WNT_dep
BCL2L14	WNT_dep	DEGS2	WNT_dep
RAVER2	WNT_dep	ATP7B	WNT_dep
MAN2A2	WNT_dep	C6orf120	WNT_dep
FAM8A1	WNT_dep	AUH	WNT_dep
RETSAT	WNT_dep	SHROOM3	WNT_dep
BTG2	WNT_dep	VWA5A	WNT_dep
NLRX1	WNT_dep	PCGF3	WNT_dep
IGBP1	WNT_dep	RTCA	WNT_dep
MED17	WNT_dep	PNRC2	WNT_dep
DENND4C	WNT_dep	CDR2L	WNT_dep
ARL15	WNT_dep	SMPDL3A	WNT_dep
CDR2L	WNT_dep	MED17	WNT_dep
AK3	WNT_dep	GATA6	WNT_dep
SPTLC2	WNT_dep	SH3RF2	WNT_dep
PMPCB	WNT_dep	AZI2	WNT_dep
